# Supplementary material for: 4-Phenylbutyric Acid Treatment Reduces Low-Molecular-Weight Proteinuria in a Clcn5 Knock-in Mouse Model for Dent Disease-1
Source: Int J Mol Sci. 2024 Jul 25;25(15):8110. doi: 10.3390/ijms25158110 (PMC11311629; doi:10.3390/ijms25158110)
Supplement: Supplementary file 1 [file ijms-25-08110-s001.zip]

Archive with 1 entries (1 files):
- ijms-3091880-supplementary.pdf
